# Supplementary material for: Efforts in Bioprospecting Research: A Survey of Novel Anticancer Phytochemicals Reported in the Last Decade
Source: Molecules. 2022 Nov 28;27(23):8307. doi: 10.3390/molecules27238307 (PMC9738008; doi:10.3390/molecules27238307)
Supplement: Supplementary file 1 [file molecules-27-08307-s001.zip]

Archive with 1 entries (1 files):
- molecules-1949723-supplementary.pdf
